# Supplementary material for: Molecular Identification of Babesia and Theileria Infections in Livestock in the Qinghai–Tibetan Plateau Area, China
Source: Animals (Basel). 2024 Feb 1;14(3):476. doi: 10.3390/ani14030476 (PMC10854629; doi:10.3390/ani14030476)
Supplement: Supplementary file 1 [file animals-14-00476-s001.zip]

Archive with 1 entries (1 files):
- animals-2802525-supplementary.pdf
